# Supplementary material for: Potential Relationship between the Changes in Circulating microRNAs and the Improvement in Glycaemic Control Induced by Grape Pomace Supplementation
Source: Foods. 2021 Sep 1;10(9):2059. doi: 10.3390/foods10092059 (PMC8470177; doi:10.3390/foods10092059)
Supplement: Supplementary file 1 [file foods-10-02059-s001.zip]

Archive with 1 entries (1 files):
- foods-1302232 supplementary matterials.pdf
